# Supplementary material for: Increased Intestinal Permeability and Stool Zonulin, Calprotectin and Beta-Defensin-2 Concentrations in Allogenic Hematopoietic Cell Transplantation Recipients
Source: Int J Mol Sci. 2022 Dec 15;23(24):15962. doi: 10.3390/ijms232415962 (PMC9781277; doi:10.3390/ijms232415962)
Supplement: Supplementary file 1 [file ijms-23-15962-s001.zip]

Archive with 1 entries (1 files):
- ijms-2055808-supplementary.pdf
